# Supplementary material for: Association of Ulcerative Colitis with FUT2 and FUT3 Polymorphisms in Patients from Southeast China
Source: PLoS One. 2016 Jan 14;11(1):e0146557. doi: 10.1371/journal.pone.0146557 (PMC4713070; doi:10.1371/journal.pone.0146557)
Supplement: S1 Dataset — (XLSX) [file pone.0146557.s001.xlsx]

## Sheet: Sheet1
Groups	FUT2 rs281377	FUT2 rs1047781	FUT2 rs601338	FUT3 rs28362459	FUT3 rs3745635	FUT3 rs3894326	Lesion location 1=Distal 2=Extensive
UC_001	TT	AT	GG	GT	GG	AT	1
UC_002	TT	TT	GG	TT	GG	TT	1
UC_003	CT	AT	GG	TT	GG	TT	2
UC_004	TT	AA	GG	TT	GG	TT	2
UC_005	TT	AA	GG	TT	GG	AT	1
UC_006	TT	AT	GG	TT	GG	TT	1
UC_007	CT	AA	GG	GT	GG	AT	1
UC_008	TT	AT	GG	GG	AA	TT	1
UC_009	TT	AT	GG	TT	GG	TT	2
UC_010	TT	AA	GG	TT	GA	TT	2
UC_011	TT	AT	GG	GT	GA	TT	1
UC_012	CC	AA	GG	GT	GA	TT	1
UC_013	TT	AT	GG	TT	GG	TT	1
UC_014	CT	AT	GG	TT	GG	TT	1
UC_015	TT	AA	GG	TT	GG	TT	2
UC_016	TT	AT	GG	GT	GA	TT	1
UC_017	CT	AT	GG	GT	GG	AT	1
UC_018	CT	AT	GG	GT	GA	TT	1
UC_019	TT	TT	GG	TT	GG	TT	2
UC_020	TT	TT	GG	GT	GA	TT	1
UC_021	CC	AA	GG	TT	GG	TT	1
UC_022	TT	AA	GG	GT	GG	AT	2
UC_023	CT	AT	GG	TT	GG	TT	1
UC_024	TT	AA	GG	GT	GG	AT	2
UC_025	TT	AT	GG	GT	GA	TT	1
UC_026	CT	AT	GG	GG	GA	AT	1
UC_027	CT	AT	GG	TT	GG	TT	2
UC_028	TT	TT	GG	TT	GG	TT	1
UC_029	TT	AA	GG	TT	GG	TT	2
UC_030	TT	AT	GG	TT	GG	TT	1
UC_031	TT	AT	GG	GT	GG	AT	2
UC_032	CT	AT	GG	TT	GA	TT	2
UC_033	TT	TT	GG	GT	GG	AT	1
UC_034	TT	AT	GG	TT	GG	TT	1
UC_035	CT	AT	GG	GG	AA	TT	1
UC_036	TT	AT	GG	GT	GA	TT	2
UC_037	CT	AA	GG	GT	GA	TT	2
UC_038	TT	AT	GG	GT	GG	AT	1
UC_039	CT	AA	GG	TT	GG	TT	1
UC_040	TT	AA	GG	TT	GG	TT	1
UC_041	CT	AA	GG	TT	GG	TT	2
UC_042	TT	TT	GG	GT	GA	TT	1
UC_043	TT	AT	GG	TT	GG	TT	2
UC_044	TT	AT	GG	GT	GA	TT	1
UC_045	TT	AA	GG	TT	GG	TT	2
UC_046	CT	AA	GG	TT	GG	TT	2
UC_047	CT	AT	GG	TT	GG	TT	1
UC_048	TT	AT	GG	TT	GG	TT	1
UC_049	TT	AT	GG	GT	GA	TT	1
UC_050	CT	AA	GG	GT	GA	TT	1
UC_051	TT	AA	GG	TT	GG	TT	2
UC_052	CT	AA	GG	TT	GG	TT	1
UC_053	CT	AA	GG	GT	GA	TT	1
UC_054	TT	AT	GG	TT	GG	TT	1
UC_055	TT	AT	GG	TT	GG	TT	1
UC_056	TT	AT	GG	TT	GG	TT	2
UC_057	CT	AA	GG	TT	GG	AA	1
UC_058	TT	AT	GG	TT	GG	TT	1
UC_059	TT	AT	GG	GT	GA	TT	1
UC_060	TT	AA	GG	TT	GG	TT	1
UC_061	TT	AT	GG	TT	GG	TT	2
UC_062	TT	AT	GG	TT	GG	TT	2
UC_063	TT	TT	GG	TT	GG	TT	2
UC_064	CT	AA	GG	GT	GA	TT	1
UC_065	TT	AT	GG	GT	GA	TT	1
UC_066	CT	AT	GG	TT	GG	TT	1
UC_067	TT	AT	GG	GG	AA	TT	1
UC_068	TT	AT	GG	GT	GA	TT	1
UC_069	TT	AT	GG	TT	GG	TT	1
UC_070	TT	AT	GG	TT	GG	TT	1
UC_071	TT	AT	GG	GT	GA	TT	1
UC_072	TT	TT	GG	GT	GA	TT	1
UC_073	TT	TT	GG	GT	GA	TT	1
UC_074	TT	AT	GG	GT	GG	AT	1
UC_075	TT	AT	GG	TT	GG	TT	1
UC_076	TT	TT	GG	TT	GG	TT	2
UC_077	TT	AT	GG	TT	GG	TT	1
UC_078	CT	AA	GG	GT	GG	AT	1
UC_079	TT	AA	GG	TT	GG	TT	2
UC_080	TT	AT	GG	GT	GA	TT	1
UC_081	TT	AT	GG	GT	GA	TT	1
UC_082	CT	AA	GG	GG	GA	AT	1
UC_083	CT	AA	GG	GT	GG	AT	1
UC_084	CT	AT	GG	TT	GG	TT	2
UC_085	TT	AA	GG	TT	GG	TT	2
UC_086	TT	TT	GG	TT	GG	TT	1
UC_087	TT	TT	GG	TT	GG	TT	1
UC_088	TT	AT	GG	GT	GG	AT	1
UC_089	TT	AA	GG	TT	GG	TT	1
UC_090	TT	AT	GG	GT	GG	AT	1
UC_091	CT	AT	GG	TT	GG	TT	1
UC_092	CT	AT	GG	TT	GG	TT	2
UC_093	TT	AT	GG	GT	GA	TT	2
UC_094	TT	AT	GG	TT	GG	TT	2
UC_095	TT	AT	GG	TT	GG	TT	1
UC_096	TT	AA	GG	GG	AA	TT	1
UC_097	TT	AT	GG	GT	GA	TT	1
UC_098	CT	AA	GG	TT	GG	TT	2
UC_099	CC	AA	GG	GT	GA	TT	2
UC_100	TT	AT	GG	TT	GG	TT	1
UC_101	TT	TT	GG	GT	GA	TT	1
UC_102	CT	AA	GG	TT	GG	TT	1
UC_103	TT	AT	GG	TT	GG	TT	1
UC_104	TT	AT	GG	TT	GG	TT	1
UC_105	TT	AA	GG	TT	GG	TT	1
UC_106	TT	TT	GG	TT	GG	TT	1
UC_107	TT	AT	GG	GT	GG	TT	1
UC_108	TT	AT	GG	TT	GG	AT	1
UC_109	TT	AT	GG	TT	GG	TT	1
UC_110	TT	TT	GG	TT	GG	TT	2
UC_111	TT	AT	GG	GT	GA	TT	2
UC_112	TT	TT	GG	TT	GG	TT	2
UC_113	TT	TT	GG	GT	GA	TT	2
UC_114	TT	AT	GG	TT	GG	TT	2
UC_115	CT	AT	GG	TT	GG	TT	2
UC_116	TT	AT	GG	TT	GG	TT	2
UC_117	TT	AT	GA	TT	GG	TT	2
UC_118	TT	TT	GG	TT	GG	TT	1
UC_119	CT	AA	GG	GT	GG	AT	1
UC_120	CT	AT	GG	TT	GG	TT	1
UC_121	TT	AT	GG	TT	GG	TT	2
UC_122	TT	AT	GG	TT	GG	TT	2
UC_123	TT	TT	GG	TT	GG	TT	1
UC_124	TT	AT	GG	TT	GG	TT	1
UC_125	TT	TT	GG	GT	GG	AT	1
UC_126	TT	AT	GG	GT	GG	AT	1
UC_127	TT	AT	GG	TT	GG	TT	1
UC_128	TT	TT	GG	GT	GG	AT	2
UC_129	TT	TT	GG	GT	GG	TT	1
UC_130	TT	AT	GG	TT	GG	TT	1
UC_131	TT	AT	GG	TT	GG	TT	1
UC_132	TT	TT	GG	TT	GG	TT	2
UC_133	TT	AA	GG	TT	GG	TT	1
UC_134	CT	AT	GG	GT	GG	AT	2
UC_135	CT	AA	GG	TT	GG	TT	1
UC_136	TT	TT	GG	GT	GA	TT	1
UC_137	TT	AA	GG	TT	GG	TT	2
UC_138	TT	AT	GG	TT	GG	TT	1
UC_139	CT	AT	GG	TT	GG	TT	1
UC_140	CT	AA	GG	TT	GG	TT	2
UC_141	TT	TT	GG	GT	GA	TT	1
UC_142	TT	AA	GG	GT	GG	TT	2
UC_143	CT	AT	GG	TT	GG	TT	2
UC_144	TT	AT	GG	TT	GG	TT	1
UC_145	TT	AT	GG	GG	GA	AT	2
UC_146	CT	AA	GG	GT	GG	AT	1
UC_147	TT	AT	GG	GT	GA	TT	1
UC_148	TT	AT	GG	GT	GA	TT	1
UC_149	TT	AT	GG	TT	GG	TT	1
UC_150	TT	AT	GG	GG	GA	AT	1
UC_151	CT	AA	GG	GT	GG	AT	2
UC_152	CT	AA	GG	GG	GG	AA	2
UC_153	CT	AA	GG	TT	GG	TT	1
UC_154	TT	TT	GG	TT	GG	TT	2
UC_155	TT	AA	GG	TT	GG	TT	1
UC_156	TT	AT	GG	GT	GG	AT	1
UC_157	CT	AT	GG	TT	GG	TT	2
UC_158	CT	AA	GG	TT	GG	AA	1
UC_159	TT	AA	GG	TT	GG	TT	1
UC_160	TT	TT	GG	GG	AA	TT	1
UC_161	TT	TT	GG	GT	AA	TT	2
UC_162	TT	AT	GG	GT	GA	TT	1
UC_163	CT	AA	GA	TT	GG	TT	1
UC_164	TT	AA	GG	GT	GG	TT	2
UC_165	TT	TT	GG	GT	GG	TT	1
UC_166	TT	AT	GG	TT	GG	TT	1
UC_167	TT	AT	GG	TT	GA	TT	2
UC_168	TT	AA	GG	TT	GG	TT	2
UC_169	CC	AA	GG	GT	GA	TT	2
UC_170	TT	AT	GG	TT	GG	TT	1
UC_171	CT	AT	GG	GT	GA	TT	1
UC_172	CT	AT	GG	TT	GG	TT	1
UC_173	TT	AA	GG	GT	GA	TT	1
UC_174	TT	AA	GG	GT	GG	TT	2
UC_175	CT	AT	GG	TT	GG	TT	2
UC_176	TT	AT	GG	GT	GG	AT	1
UC_177	CT	AA	GG	GG	AA	TT	1
UC_178	TT	AT	GG	TT	GG	AT	1
UC_179	CT	AA	GG	TT	GG	TT	1
UC_180	CT	AA	GG	TT	GG	AT	1
UC_181	TT	TT	GG	GT	GG	AT	1
UC_182	TT	AT	GG	TT	GG	TT	1
UC_183	TT	AT	GG	TT	GG	TT	2
UC_184	CT	AT	GG	GT	GG	AT	1
UC_185	TT	AA	GG	TT	GG	TT	2
UC_186	TT	AA	GG	TT	GG	TT	2
UC_187	CT	AA	GG	GT	GG	AT	1
UC_188	TT	AA	GG	GT	GA	TT	1
UC_189	CC	AA	GG	GT	GA	TT	1
UC_190	TT	AA	GG	TT	GG	TT	1
UC_191	TT	AA	GG	GT	GG	AT	2
UC_192	TT	AT	GG	GT	GA	TT	2
UC_193	CT	AA	GG	GG	AA	TT	2
UC_194	TT	TT	GG	TT	GG	TT	1
UC_195	CT	AT	GG	GT	GA	TT	1
UC_196	CT	AA	GG	TT	GG	TT	2
UC_197	TT	AA	GG	TT	GG	AT	2
UC_198	CT	AT	GG	TT	GG	TT	2
UC_199	TT	AA	GG	GT	GG	AT	1
UC_200	TT	AA	GG	GT	GG	AT	2
UC_201	TT	AA	GG	TT	GG	TT	1
UC_202	TT	AT	GG	GT	GG	TT	1
UC_203	TT	TT	GG	TT	GG	TT	1
UC_204	TT	AT	GG	TT	GG	TT	2
UC_205	CT	AT	GG	TT	GG	TT	2
UC_206	TT	AT	GG	TT	GG	TT	2
UC_207	TT	AA	GG	TT	GG	TT	2
UC_208	TT	AT	GG	TT	GG	TT	1
UC_209	TT	AT	GG	TT	GG	TT	1
UC_210	TT	AA	GG	TT	GG	TT	2
UC_211	TT	AT	GG	GT	GA	TT	1
UC_212	TT	TT	GG	GT	GG	AT	1
UC_213	TT	TT	GG	TT	GG	TT	2
UC_214	TT	AT	GG	GT	GA	TT	2
UC_215	TT	TT	GG	GT	GA	TT	1
UC_216	TT	AT	GG	TT	GG	TT	1
UC_217	TT	AT	GG	GT	GG	AT	1
UC_218	TT	AT	GG	GT	GA	TT	1
UC_219	TT	AT	GG	TT	GG	TT	2
UC_220	CT	AA	GG	TT	GG	TT	1
UC_221	CT	AT	GG	TT	GG	TT	1
UC_222	TT	AA	GG	TT	GG	TT	1
UC_223	TT	AT	GG	GG	GA	AT	1
UC_224	TT	AT	GG	TT	GG	TT	2
UC_225	TT	AT	GG	GT	GA	TT	1
UC_226	TT	TT	GG	TT	GG	TT	2
UC_227	CT	AT	GG	GT	GG	AT	1
UC_228	CT	AT	GG	TT	GG	TT	1
UC_229	TT	TT	GG	TT	GG	TT	1
UC_230	CT	AA	GG	TT	GG	TT	1
UC_231	TT	TT	GG	TT	GG	TT	2
UC_232	TT	TT	GG	GT	GA	TT	1
UC_233	TT	AA	GG	TT	GG	TT	1
UC_234	TT	AT	GG	TT	GG	TT	1
UC_235	TT	AT	GG	GG	GA	AT	1
UC_236	CC	AA	GG	TT	GG	TT	2
UC_237	TT	AT	GG	GT	GA	TT	1
UC_238	TT	AT	GG	TT	GG	TT	2
UC_239	CT	AA	GG	TT	GG	TT	2
UC_240	TT	AT	GG	TT	GG	TT	1
UC_241	TT	AT	GG	TT	GG	TT	1
UC_242	TT	AT	GG	GT	GA	TT	1
UC_243	TT	AA	GG	GT	GA	TT	1
UC_244	CT	AA	GG	GG	AA	TT	2
UC_245	TT	AA	GG	TT	GG	TT	1
UC_246	TT	TT	GG	GT	GA	TT	1
UC_247	TT	AT	GG	GT	GG	AT	1
UC_248	TT	AT	GG	TT	GG	TT	1
UC_249	CT	AT	GG	TT	GG	TT	2
UC_250	CT	AA	GG	TT	GG	TT	2
UC_251	TT	TT	GG	GG	AA	TT	1
UC_252	TT	TT	GG	GT	GA	TT	2
UC_253	CT	AT	GG	TT	GG	TT	2
UC_254	TT	AT	GG	TT	GA	TT	2
UC_255	TT	AA	GG	GT	GA	TT	2
UC_256	TT	AT	GG	GG	GA	AT	1
UC_257	TT	AT	GG	GT	GA	TT	1
UC_258	TT	AT	GG	GG	GA	AT	1
UC_259	TT	AA	GG	TT	GG	TT	1
UC_260	TT	AT	GG	TT	GG	TT	1
UC_261	TT	AT	GG	TT	GG	TT	2
UC_262	TT	AT	GG	TT	GG	TT	2
UC_263	TT	AA	GG	GT	GA	TT	2
UC_264	TT	AA	GG	TT	GG	TT	2
UC_265	TT	AT	GG	TT	GG	TT	1
UC_266	CT	AA	GG	TT	GG	TT	1
UC_267	TT	AT	GG	TT	GG	TT	2
UC_268	TT	TT	GG	TT	GG	TT	2
UC_269	CT	AA	GG	GT	GA	TT	1
UC_270	TT	TT	GG	GT	GG	AT	1
UC_271	TT	AT	GG	TT	GG	TT	1
UC_272	CT	AT	GG	GT	GG	AT	1
UC_273	TT	AT	GG	TT	GG	TT	1
UC_274	TT	AA	GG	GT	GG	AT	1
UC_275	CT	AA	GG	TT	GG	TT	2
UC_276	TT	AA	GG	TT	GG	TT	1
UC_277	CT	AT	GG	GT	GA	TT	1
UC_278	TT	TT	GG	GG	AA	TT	1
UC_279	CC	AA	GA	TT	GG	TT	1
UC_280	CT	AT	GG	TT	GG	TT	1
UC_281	CT	AT	GG	GT	GA	TT	2
UC_282	TT	AT	GG	TT	GG	TT	2
UC_283	TT	AT	GG	GT	GA	TT	1
UC_284	TT	TT	GG	TT	GG	TT	1
UC_285	TT	AT	GG	GT	GA	TT	1
UC_286	TT	AT	GG	GG	GA	AT	1
UC_287	CT	AT	GG	TT	GG	TT	2
UC_288	TT	AT	GG	GT	GG	TT	1
UC_289	TT	AA	GG	TT	GG	TT	2
UC_290	TT	AT	GG	GT	GA	TT	1
UC_291	TT	TT	GG	TT	GG	TT	1
UC_292	TT	AT	GG	GT	GA	TT	1
UC_293	TT	TT	GG	TT	GG	TT	1
UC_294	TT	TT	GG	TT	GG	TT	1
UC_295	TT	TT	GG	GG	GA	TT	2
UC_296	CT	AA	GG	TT	GG	TT	2
UC_297	TT	AT	GG	TT	GG	TT	1
UC_298	CT	AT	GG	GG	GA	AT	1
UC_299	CT	AT	GG	GT	GA	TT	2
UC_300	TT	AT	GG	TT	GG	TT	1
UC_301	CT	AT	GG	TT	GG	TT	1
UC_302	TT	AT	GG	TT	GG	TT	1
UC_303	TT	AT	GG	GT	GA	TT	1
UC_304	CT	AA	GG	TT	GG	TT	2
UC_305	CT	AT	GG	TT	GG	TT	1
UC_306	TT	AT	GG	GT	GA	TT	1
UC_307	TT	AT	GG	TT	GG	TT	2
UC_308	TT	TT	GG	TT	GG	TT	1
UC_309	TT	AA	GG	TT	GG	TT	2
UC_310	TT	AT	GG	TT	GG	TT	1
UC_311	TT	AT	GG	GT	GG	AT	2
UC_312	TT	AT	GG	TT	GG	TT	1
UC_313	TT	AT	GG	GT	GG	AT	2
UC_314	TT	AA	GG	TT	GG	TT	1
UC_315	CT	AA	GG	TT	GG	TT	2
UC_316	TT	TT	GG	TT	GG	TT	2
UC_317	TT	AT	GG	TT	GG	TT	1
UC_318	CT	AA	GG	TT	GG	TT	1
UC_319	TT	TT	GG	TT	GG	TT	1
UC_320	TT	AA	GG	TT	GG	TT	1
UC_321	TT	AT	GG	GG	GA	AT	1
UC_322	TT	AA	GG	GT	GA	TT	1
UC_323	TT	AT	GG	TT	GG	TT	2
UC_324	TT	AT	GG	GT	GG	AT	2
UC_325	TT	AT	GG	TT	GG	TT	1
UC_326	TT	TT	GG	GT	GA	TT	1
UC_327	TT	TT	GG	TT	GG	TT	1
UC_328	TT	TT	GG	TT	GG	TT	1
UC_329	CT	AT	GG	TT	GG	TT	1
UC_330	TT	AT	GG	TT	GG	TT	1
UC_331	TT	TT	GG	TT	GG	TT	1
UC_332	TT	AT	GG	TT	GG	TT	2
UC_333	TT	AT	GG	TT	GG	TT	1
UC_334	TT	AA	GG	TT	GG	TT	1
UC_335	CT	AA	GG	GT	GG	AT	1
UC_336	TT	AT	GG	TT	GG	TT	1
UC_337	CC	AA	GG	TT	GG	TT	1
UC_338	CT	AT	GG	GT	GG	AT	1
UC_339	TT	AT	GG	GT	GA	TT	1
UC_340	TT	TT	GG	GG	GA	TT	2
UC_341	TT	AT	GG	TT	GG	TT	1
UC_342	TT	AT	GG	GT	GA	TT	1
UC_343	TT	AT	GG	TT	GG	TT	2
UC_344	TT	AT	GG	GT	GA	TT	1
UC_345	TT	AT	GG	TT	GG	TT	2
UC_346	CT	AT	GG	GT	GA	TT	1
UC_347	TT	AA	GG	GT	GA	TT	1
UC_348	TT	AT	GG	TT	GA	TT	2
UC_349	TT	TT	GG	GT	AA	TT	2
UC_350	TT	TT	GG	TT	GG	TT	2
UC_351	CC	AA	GG	TT	GG	TT	1
UC_352	TT	TT	GG	GT	GA	TT	1
UC_353	TT	TT	GG	GT	GA	TT	1
UC_354	TT	AT	GG	GT	GA	TT	2
UC_355	TT	AT	GG	TT	GG	TT	1
UC_356	TT	AA	GG	TT	GG	TT	2
UC_357	TT	TT	GG	TT	GG	TT	1
UC_358	TT	AT	GG	TT	GG	TT	2
UC_359	TT	AT	GG	GT	GA	TT	1
UC_360	TT	AA	GG	TT	GG	TT	1
UC_361	TT	TT	GG	GT	GG	AT	2
UC_362	CT	AA	GA	TT	GG	TT	1
UC_363	TT	TT	GG	GT	GA	TT	1
UC_364	TT	AA	GG	TT	GG	AT	2
UC_365	CT	AT	GG	TT	GG	TT	1
UC_366	TT	AT	GA	TT	GG	TT	2
UC_367	TT	TT	GG	GT	GA	TT	2
UC_368	CT	AA	GG	GT	GA	TT	1
UC_369	TT	TT	GG	GT	GA	TT	1
UC_370	TT	AA	GG	TT	GG	TT	1
UC_371	TT	TT	GG	TT	GG	TT	2
UC_372	TT	AT	GG	TT	GG	TT	1
UC_373	TT	AT	GG	GT	GA	TT	1
UC_374	TT	AT	GG	TT	AA	TT	1
UC_375	CT	AA	GG	TT	GG	TT	1
UC_376	TT	AT	GG	GT	GA	TT	1
UC_377	TT	AA	GG	GT	GG	AT	1
UC_378	TT	AA	GG	GT	GG	TT	2
UC_379	TT	AT	GG	TT	GG	AT	1
UC_380	TT	AT	GG	GT	GA	TT	1
UC_381	TT	AA	GG	TT	GG	TT	2
UC_382	CC	AA	GG	TT	GG	TT	1
UC_383	TT	AT	GG	TT	GG	TT	2
UC_384	CT	AA	GG	TT	GG	TT	1
UC_385	TT	AT	GG	GT	GG	AT	1
UC_386	TT	AA	GG	GT	GA	TT	1
UC_387	TT	AT	GG	TT	GG	TT	1
UC_388	TT	AA	GG	TT	GG	TT	1
UC_389	TT	AT	GG	TT	GG	TT	2
UC_390	TT	TT	GG	GT	GG	AT	1
UC_391	CT	AA	GG	TT	GG	TT	1
UC_392	TT	TT	GG	GT	GA	TT	2
UC_393	TT	AT	GG	GG	GA	AT	1
UC_394	CT	AA	GG	TT	GG	TT	2
UC_395	TT	AA	GG	TT	GG	TT	2
UC_396	TT	AT	GG	TT	GG	TT	1
UC_397	TT	AA	GG	GT	GA	TT	2
UC_398	TT	AA	GG	TT	GG	TT	1
UC_399	TT	AA	GG	TT	GG	TT	2
UC_400	TT	AA	GG	TT	GG	TT	2
UC_401	TT	AA	GG	TT	GG	TT	1
UC_402	TT	AT	GG	TT	GG	TT	2
UC_403	TT	TT	GG	GT	GA	TT	1
UC_404	CT	AA	GG	GT	GA	TT	2
UC_405	TT	AA	GG	TT	GG	TT	2
UC_406	TT	AA	GG	GT	GG	TT	2
UC_407	TT	AT	GG	TT	GA	TT	2
UC_408	TT	AT	GA	TT	GG	TT	2
UC_409	TT	AA	GG	TT	GG	TT	1
UC_410	TT	AT	GG	TT	GG	AT	1
UC_411	CT	AT	GG	GT	GA	TT	2
UC_412	TT	AT	GG	TT	GG	TT	2
UC_413	TT	AT	GG	GT	GA	TT	1
UC_414	TT	AT	GG	GT	GA	TT	1
UC_415	CC	AA	GG	TT	GG	TT	1
UC_416	CT	AT	GG	GT	GG	AT	1
UC_417	TT	AA	GG	GG	AA	TT	1
UC_418	TT	AT	GG	GT	GA	TT	1
UC_419	CC	AA	GG	GT	GA	TT	1
UC_420	TT	AT	GG	TT	GG	TT	1
UC_421	CT	AA	GG	TT	GG	TT	1
UC_422	TT	TT	GG	GT	GA	TT	1
UC_423	TT	AT	GG	GT	GG	AT	2
UC_424	TT	AT	GG	GG	AA	TT	2
UC_425	TT	TT	GG	TT	GG	TT	2
UC_426	TT	TT	GG	TT	GG	TT	1
UC_427	TT	AA	GG	TT	GG	TT	1
UC_428	TT	AA	GG	TT	GG	TT	1
UC_429	TT	AA	GG	TT	GA	TT	2
UC_430	CC	AA	GG	TT	GG	TT	2
UC_431	CT	AA	GG	TT	GG	TT	2
UC_432	TT	AT	GG	TT	GG	TT	2
UC_433	TT	AA	GG	TT	GG	TT	1
UC_434	TT	AT	GG	GT	GG	AT	2
UC_435	TT	TT	GG	GT	GA	TT	2
UC_436	CC	AA	GG	GT	GG	AT	2
UC_437	CT	AA	GG	TT	GG	AT	1
UC_438	TT	TT	GG	TT	GG	TT	2
UC_439	CC	AA	GG	GT	GA	TT	1
UC_440	TT	AT	GG	TT	GG	TT	2
UC_441	CT	AT	GG	TT	GG	TT	2
UC_442	TT	AT	GG	TT	GG	TT	1
UC_443	TT	TT	GG	GT	GA	TT	1
UC_444	TT	AT	GG	TT	GG	TT	2
UC_445	CT	AT	GG	GT	GG	AT	1
UC_446	TT	AT	GG	GG	GA	AT	1
UC_447	TT	AT	GG	TT	GG	TT	2
UC_448	TT	AT	GG	TT	GG	TT	1
UC_449	TT	AT	GG	TT	GG	TT	1
UC_450	CT	AT	GG	TT	GA	TT	2
UC_451	TT	AA	GG	TT	GG	TT	1
UC_452	TT	AT	GG	TT	GG	TT	1
UC_453	TT	AT	GG	GT	GA	TT	2
UC_454	CT	AA	GG	GT	GA	TT	1
UC_455	TT	TT	GG	GT	GA	TT	1
UC_456	CT	AA	GG	GT	GG	AT	1
UC_457	TT	AT	GG	GT	GA	TT	1
UC_458	CT	AA	GG	GT	GA	TT	1
UC_459	TT	AT	GG	GT	GG	AT	2
UC_460	CT	AT	GG	TT	GG	TT	2
UC_461	CT	AT	GG	TT	GG	TT	1
UC_462	CT	AA	GG	GT	GG	AT	2
UC_463	TT	AA	GG	GT	GA	TT	2
UC_464	TT	TT	GG	TT	GG	TT	2
UC_465	CT	AA	GG	TT	GG	TT	2
UC_466	TT	TT	GG	TT	GG	TT	1
UC_467	TT	AT	GG	TT	GG	TT	2
UC_468	TT	AT	GG	GG	AA	TT	1
UC_469	CT	AT	GG	GT	GA	TT	1
UC_470	TT	TT	GG	GT	GA	TT	1
UC_471	CT	AT	GG	GT	GA	TT	2
UC_472	TT	AT	GG	GT	GA	TT	1
UC_473	TT	AA	GG	GG	GA	AT	1
UC_474	TT	AT	GG	TT	GG	TT	1
UC_475	TT	AA	GG	TT	GG	TT	1
UC_476	TT	AT	GG	GT	GA	TT	1
UC_477	TT	TT	GG	TT	GG	TT	1
UC_478	TT	AT	GG	GT	GA	TT	1
UC_479	TT	TT	GG	TT	GG	TT	1
UC_480	TT	AT	GG	GT	GA	TT	1
UC_481	TT	AT	GG	TT	GG	TT	1
UC_482	CT	AA	GG	GT	GG	AT	1
UC_483	CT	AT	GG	TT	GG	TT	2
UC_484	TT	AT	GG	TT	GG	TT	1
UC_485	TT	AA	GG	TT	GG	TT	1
Control_001	TT	TT	GG	GG	GG	AA
Control_002	TT	TT	GG	GT	GG	AT
Control_003	TT	AT	GG	GT	GA	TT
Control_004	TT	TT	GG	GT	GA	TT
Control_005	TT	AT	GG	TT	GG	TT
Control_006	CT	AA	GG	GT	GA	TT
Control_007	CT	AT	GG	TT	GG	TT
Control_008	TT	AT	GG	GT	GA	TT
Control_009	CT	AA	GG	TT	GG	TT
Control_010	TT	AT	GG	TT	GG	TT
Control_011	TT	TT	GG	TT	GG	TT
Control_012	CT	AA	GG	TT	GG	TT
Control_013	CT	AT	GG	GT	GG	AT
Control_014	TT	AT	GG	TT	GG	TT
Control_015	TT	AT	GG	TT	GG	TT
Control_016	TT	TT	GG	GT	GA	TT
Control_017	TT	AT	GG	GT	GG	TT
Control_018	TT	AT	GG	TT	GG	TT
Control_019	TT	AT	GG	TT	GG	TT
Control_020	TT	AA	GG	GT	GA	TT
Control_021	TT	AT	GG	GT	GA	TT
Control_022	TT	AA	GG	GT	GA	TT
Control_023	TT	TT	GG	GT	GA	TT
Control_024	CT	AT	GG	TT	GG	TT
Control_025	CC	AA	GG	GT	GA	TT
Control_026	CT	AA	GG	TT	GG	TT
Control_027	TT	AT	GG	TT	GG	TT
Control_028	CT	AT	GG	GT	GG	AT
Control_029	TT	AT	GG	TT	GG	TT
Control_030	TT	AT	GG	TT	GG	TT
Control_031	CT	AA	GG	GT	GA	TT
Control_032	TT	AT	GG	TT	GG	TT
Control_033	TT	AT	GG	TT	GG	TT
Control_034	CT	AT	GG	TT	GG	TT
Control_035	TT	AT	GG	GT	GA	TT
Control_036	TT	AT	GG	GT	GG	AT
Control_037	CT	AA	GG	GT	GG	TT
Control_038	TT	AT	GG	TT	GG	TT
Control_039	TT	AT	GG	TT	GG	TT
Control_040	TT	AT	GG	GT	GA	TT
Control_041	CT	AT	GG	TT	GG	TT
Control_042	TT	AT	GG	TT	GG	TT
Control_043	TT	AT	GG	TT	GG	TT
Control_044	CT	AT	GG	TT	GG	TT
Control_045	TT	AT	GG	TT	GG	TT
Control_046	TT	AT	GG	TT	GG	TT
Control_047	TT	TT	GG	GT	GA	TT
Control_048	TT	AT	GG	GT	GG	AT
Control_049	CT	AT	GG	TT	GG	TT
Control_050	TT	AT	GG	GT	GA	TT
Control_051	TT	TT	GG	GT	GA	TT
Control_052	TT	AA	GG	GT	GG	TT
Control_053	TT	AT	GG	TT	GG	TT
Control_054	TT	AA	GG	TT	GG	TT
Control_055	CT	AT	GA	GT	GG	AT
Control_056	TT	AA	GG	TT	GG	TT
Control_057	TT	AT	GG	GT	GA	TT
Control_058	TT	AT	GG	TT	GG	TT
Control_059	TT	AT	GG	TT	GG	TT
Control_060	TT	AT	GG	TT	GG	TT
Control_061	TT	AA	GG	TT	GG	TT
Control_062	TT	AT	GG	GT	GA	TT
Control_063	TT	AT	GG	TT	GG	TT
Control_064	TT	AA	GG	GT	GG	AT
Control_065	CT	AT	GG	GT	GG	AT
Control_066	CT	AT	GG	TT	GG	TT
Control_067	TT	TT	GG	TT	GG	TT
Control_068	TT	AT	GG	GT	GG	AT
Control_069	CT	AT	GG	TT	GG	TT
Control_070	CC	AA	GG	TT	GG	TT
Control_071	TT	AT	GG	TT	GG	TT
Control_072	TT	AT	GG	TT	GG	TT
Control_073	CT	TT	GG	GT	GG	AT
Control_074	TT	AA	GG	TT	GG	TT
Control_075	TT	TT	GG	GT	GA	TT
Control_076	CT	AA	GG	GT	GA	TT
Control_077	CT	AA	GG	TT	GG	TT
Control_078	CT	AT	GG	TT	GG	TT
Control_079	TT	AA	GG	TT	GG	TT
Control_080	TT	TT	GG	TT	GG	TT
Control_081	TT	AA	GG	TT	GG	TT
Control_082	TT	TT	GG	GT	GA	TT
Control_083	TT	AT	GG	GT	GA	TT
Control_084	TT	AT	GG	TT	GG	TT
Control_085	TT	TT	GG	TT	GG	TT
Control_086	TT	AT	GG	GT	GA	TT
Control_087	TT	AA	GG	TT	GG	TT
Control_088	TT	TT	GG	TT	GG	TT
Control_089	CT	AA	GG	GT	GG	AT
Control_090	TT	AT	GG	TT	GG	TT
Control_091	TT	TT	GG	GT	GG	AT
Control_092	TT	TT	GG	GT	GA	TT
Control_093	TT	AT	GG	TT	GG	TT
Control_094	TT	AT	GG	TT	GG	TT
Control_095	TT	TT	GG	GT	GA	TT
Control_096	CT	AT	GG	GT	GA	TT
Control_097	TT	AT	GG	TT	GG	TT
Control_098	TT	AA	GG	GT	GA	TT
Control_099	TT	AT	GG	TT	GG	TT
Control_100	TT	AA	GG	TT	GG	TT
Control_101	CT	AA	GG	TT	GG	TT
Control_102	TT	AA	GG	TT	GG	TT
Control_103	TT	AA	GG	TT	GG	TT
Control_104	TT	AA	GG	TT	GG	TT
Control_105	TT	TT	GG	GT	GG	AT
Control_106	TT	AT	GG	TT	GG	TT
Control_107	CT	AT	GG	GT	GG	AT
Control_108	TT	AT	GG	TT	GG	TT
Control_109	TT	AT	GG	TT	GG	TT
Control_110	TT	AA	GG	TT	GG	TT
Control_111	TT	AT	GG	TT	GG	TT
Control_112	TT	AT	GG	GT	GG	TT
Control_113	TT	AT	GG	TT	GG	TT
Control_114	TT	AT	GG	TT	GG	TT
Control_115	CT	AT	GG	TT	GG	TT
Control_116	TT	AT	GG	TT	GG	TT
Control_117	TT	TT	GG	GT	GA	TT
Control_118	TT	AT	GG	GT	GA	TT
Control_119	TT	AT	GG	GT	GG	AT
Control_120	TT	TT	GG	GT	GA	TT
Control_121	CT	AT	GG	TT	GG	TT
Control_122	TT	TT	GG	GT	GA	TT
Control_123	TT	TT	GG	TT	GG	TT
Control_124	TT	AT	GG	GT	GG	AT
Control_125	TT	AT	GG	TT	GG	TT
Control_126	TT	AA	GG	TT	GG	TT
Control_127	TT	AT	GG	GT	GG	AT
Control_128	CT	AA	GG	TT	GG	TT
Control_129	TT	TT	GG	TT	GG	TT
Control_130	TT	AT	GG	GT	GA	TT
Control_131	TT	AT	GG	GT	GG	TT
Control_132	TT	AT	GG	TT	GG	TT
Control_133	TT	TT	GG	GT	GG	TT
Control_134	CT	AA	GG	GT	GA	TT
Control_135	TT	AT	GG	GT	GG	AT
Control_136	TT	AT	GG	GT	GA	TT
Control_137	TT	AT	GG	GT	GG	AT
Control_138	TT	TT	GG	GT	GG	AT
Control_139	CT	AT	GG	TT	GG	TT
Control_140	TT	AT	GG	TT	GG	TT
Control_141	TT	TT	GG	GT	GA	TT
Control_142	TT	AT	GG	TT	GG	TT
Control_143	TT	AT	GG	GT	GG	AT
Control_144	TT	AT	GG	GT	GG	AT
Control_145	TT	AA	GG	TT	GG	TT
Control_146	TT	TT	GG	TT	GG	TT
Control_147	TT	AT	GG	TT	GG	TT
Control_148	TT	TT	GG	GT	GA	TT
Control_149	TT	AA	GG	TT	GG	TT
Control_150	TT	AT	GG	GT	GA	TT
Control_151	TT	AA	GG	TT	GG	TT
Control_152	TT	AT	GG	GT	GG	AT
Control_153	CT	AA	GG	TT	GG	TT
Control_154	TT	TT	GG	TT	GG	TT
Control_155	TT	AT	GG	GT	GG	TT
Control_156	CT	AT	GG	TT	GG	TT
Control_157	TT	AA	GG	TT	GG	TT
Control_158	CT	AA	GG	GT	GG	AT
Control_159	TT	AT	GG	TT	GG	TT
Control_160	CT	AA	GG	GT	GG	AT
Control_161	TT	AA	GG	TT	GG	TT
Control_162	TT	AT	GG	GT	GA	TT
Control_163	TT	TT	GG	TT	GG	TT
Control_164	CT	AT	GG	TT	GG	TT
Control_165	TT	AT	GG	TT	GG	TT
Control_166	TT	AA	GG	GG	AA	TT
Control_167	TT	TT	GG	TT	GG	TT
Control_168	TT	AT	GG	TT	GG	TT
Control_169	TT	AA	GG	GT	GG	AT
Control_170	TT	AT	GG	TT	GG	TT
Control_171	TT	AT	GG	GT	GG	AT
Control_172	CT	AA	GG	GT	GA	TT
Control_173	TT	AT	GG	GT	GA	TT
Control_174	TT	AA	GG	TT	GG	TT
Control_175	TT	TT	GG	TT	GG	TT
Control_176	CT	AT	GG	TT	GG	TT
Control_177	TT	AA	GG	TT	GG	TT
Control_178	TT	TT	GG	TT	GG	TT
Control_179	TT	AT	GG	GG	AA	TT
Control_180	CT	AA	GG	TT	GG	TT
Control_181	TT	AA	GG	GT	GA	TT
Control_182	CT	AT	GG	GT	GA	TT
Control_183	TT	TT	GG	TT	GG	TT
Control_184	TT	AT	GG	GT	GG	AT
Control_185	CT	AA	GG	GT	GA	TT
Control_186	TT	TT	GG	TT	GG	TT
Control_187	TT	AT	GG	GT	GG	AT
Control_188	TT	AT	GG	TT	GG	TT
Control_189	TT	AT	GG	GT	GG	AT
Control_190	TT	TT	GG	GT	GA	TT
Control_191	TT	TT	GG	TT	GG	TT
Control_192	TT	AA	GG	GT	GG	AT
Control_193	TT	AT	GG	GT	GG	AT
Control_194	CT	AA	GG	TT	GG	TT
Control_195	CT	AT	GG	TT	GG	TT
Control_196	TT	TT	GG	TT	GG	TT
Control_197	TT	AT	GG	GT	GG	AT
Control_198	TT	TT	GG	GT	GG	AT
Control_199	TT	AA	GG	TT	GG	AT
Control_200	TT	AT	GG	TT	GG	TT
Control_201	TT	AT	GG	GT	GA	TT
Control_202	TT	AT	GG	TT	GG	TT
Control_203	TT	TT	GG	TT	GG	TT
Control_204	TT	AA	GG	TT	GG	TT
Control_205	TT	AT	GG	GT	GG	AT
Control_206	TT	AT	GG	TT	GG	TT
Control_207	TT	AT	GG	TT	GG	TT
Control_208	TT	AT	GG	TT	GG	TT
Control_209	TT	AT	GG	GT	GG	TT
Control_210	TT	AT	GG	TT	GG	TT
Control_211	TT	AT	GG	GT	GA	TT
Control_212	TT	AT	GG	TT	GG	TT
Control_213	TT	AT	GG	TT	GG	TT
Control_214	CT	AA	GG	GT	GG	TT
Control_215	TT	AA	GG	GT	GA	TT
Control_216	CT	TT	GG	GT	GG	AT
Control_217	CT	AT	GA	TT	GG	TT
Control_218	TT	AT	GG	GT	GA	TT
Control_219	CT	AA	GG	GT	GA	TT
Control_220	TT	AT	GG	GT	GG	AT
Control_221	CT	AT	GG	GT	GG	AT
Control_222	TT	AT	GG	GT	GA	TT
Control_223	TT	AT	GG	TT	GG	TT
Control_224	CT	AT	GG	GT	GA	TT
Control_225	TT	AA	GG	TT	GG	TT
Control_226	TT	AT	GG	GT	GA	TT
Control_227	TT	AT	GG	TT	GG	TT
Control_228	CC	AA	GG	TT	GG	TT
Control_229	TT	AA	GG	TT	GG	TT
Control_230	TT	AT	GG	GT	GG	AT
Control_231	TT	AT	GG	TT	GG	TT
Control_232	TT	AT	GG	GT	GG	AT
Control_233	TT	AT	GG	GT	GA	TT
Control_234	CT	AT	GG	TT	GG	TT
Control_235	CT	AT	GG	TT	GG	TT
Control_236	TT	AA	GG	GT	GA	TT
Control_237	TT	TT	GG	GG	GG	AA
Control_238	TT	AT	GG	GG	GA	AT
Control_239	TT	AA	GG	GT	GA	TT
Control_240	TT	AT	GG	TT	GG	TT
Control_241	TT	AA	GG	TT	GG	TT
Control_242	CT	AA	GG	GT	GA	TT
Control_243	TT	AT	GG	GT	GA	TT
Control_244	TT	AA	GG	TT	GG	TT
Control_245	TT	AT	GG	TT	GG	TT
Control_246	TT	AT	GG	GT	GA	TT
Control_247	TT	AT	GG	GT	GG	AT
Control_248	TT	AT	GG	TT	GG	TT
Control_249	TT	AT	GG	GT	GA	TT
Control_250	TT	AA	GG	GG	AA	TT
Control_251	TT	AT	GG	TT	GG	TT
Control_252	TT	AT	GG	TT	GG	TT
Control_253	TT	AT	GG	TT	GG	TT
Control_254	CC	AA	GG	TT	GG	TT
Control_255	TT	TT	GG	TT	GG	TT
Control_256	TT	TT	GG	GT	GA	TT
Control_257	CT	AT	GG	GT	GA	TT
Control_258	TT	AT	GG	TT	GG	TT
Control_259	TT	AT	GG	TT	GG	TT
Control_260	CT	AT	GG	TT	GG	TT
Control_261	TT	TT	GG	TT	GG	TT
Control_262	TT	AT	GG	TT	GG	TT
Control_263	TT	AT	GG	GT	GG	AT
Control_264	TT	AA	GG	TT	GG	TT
Control_265	TT	AA	GG	GT	GA	TT
Control_266	CT	AT	GG	TT	GG	TT
Control_267	TT	TT	GG	GT	GG	AT
Control_268	TT	AT	GG	TT	GG	TT
Control_269	CT	AT	GG	GT	GG	AT
Control_270	TT	AA	GG	TT	GG	TT
Control_271	TT	AT	GG	TT	GA	TT
Control_272	TT	AT	GG	TT	GG	TT
Control_273	TT	AT	GG	TT	GG	TT
Control_274	TT	AT	GG	GT	GG	AT
Control_275	TT	AA	GG	TT	GG	TT
Control_276	TT	TT	GG	TT	GA	TT
Control_277	TT	TT	GG	TT	GG	TT
Control_278	TT	TT	GG	TT	GG	TT
Control_279	TT	AA	GG	GT	GA	TT
Control_280	CT	AT	GG	TT	GG	TT
Control_281	CT	AT	GG	TT	GG	TT
Control_282	TT	AA	GG	GG	AA	TT
Control_283	TT	TT	GG	TT	GG	TT
Control_284	TT	AT	GG	GG	GG	AA
Control_285	TT	AT	GG	GT	GA	TT
Control_286	TT	TT	GG	TT	GG	TT
Control_287	TT	AA	GG	TT	GG	TT
Control_288	CT	AT	GG	GG	GA	TT
Control_289	CT	AT	GG	TT	GG	TT
Control_290	TT	AT	GG	GT	GG	AT
Control_291	TT	AT	GG	GT	GA	TT
Control_292	TT	AT	GG	GT	GA	TT
Control_293	TT	AA	GG	GT	GG	AT
Control_294	TT	AT	GG	TT	GG	TT
Control_295	TT	AT	GG	GT	GG	TT
Control_296	CT	AT	GG	GG	GA	TT
Control_297	TT	AT	GG	GT	GG	AT
Control_298	TT	AT	GG	GT	GA	TT
Control_299	TT	AA	GG	TT	GG	TT
Control_300	TT	AT	GG	GT	GA	TT
Control_301	TT	AT	GG	GT	GG	AT
Control_302	CT	AT	GG	TT	GA	TT
Control_303	TT	AT	GG	TT	GG	TT
Control_304	TT	TT	GG	TT	GG	TT
Control_305	TT	AT	GG	GT	GA	TT
Control_306	TT	AA	GG	GT	GA	TT
Control_307	TT	AT	GG	TT	GG	TT
Control_308	CT	AA	GG	GT	GG	AT
Control_309	TT	AT	GG	GT	GG	AT
Control_310	TT	TT	GG	TT	GG	TT
Control_311	CT	AT	GG	GG	GA	AT
Control_312	CC	AA	GG	TT	GG	TT
Control_313	TT	AT	GG	TT	GG	TT
Control_314	TT	TT	GG	GG	GA	AT
Control_315	CT	AA	GG	GT	GG	AT
Control_316	TT	AT	GG	TT	GG	TT
Control_317	TT	AT	GG	TT	GG	TT
Control_318	TT	AT	GG	GT	GA	TT
Control_319	CT	AA	GG	GT	GA	TT
Control_320	TT	TT	GG	GT	GA	TT
Control_321	TT	AA	GG	GT	GG	TT
Control_322	CT	AT	GG	TT	GG	TT
Control_323	TT	AA	GG	GG	GA	AT
Control_324	TT	TT	GG	TT	GG	TT
Control_325	TT	AT	GG	TT	GG	TT
Control_326	TT	AT	GG	GT	GG	TT
Control_327	TT	AT	GG	TT	GG	TT
Control_328	TT	AT	GG	GT	GA	TT
Control_329	TT	AT	GG	TT	GG	TT
Control_330	TT	AA	GG	TT	GG	TT
Control_331	TT	AA	GG	TT	GG	TT
Control_332	TT	AT	GG	GT	GA	TT
Control_333	CT	AT	GG	TT	GG	TT
Control_334	TT	AA	GG	GT	GG	AT
Control_335	TT	AA	GG	TT	GG	TT
Control_336	TT	AT	GG	TT	GG	TT
Control_337	CT	AT	GG	TT	GG	TT
Control_338	TT	AT	GG	TT	GG	TT
Control_339	CT	AA	GG	TT	GG	TT
Control_340	CT	AT	GG	GT	GG	AT
Control_341	TT	AT	GG	TT	GG	TT
Control_342	CT	AA	GG	GT	GG	AT
Control_343	TT	AT	GG	TT	GG	TT
Control_344	CT	AT	GG	TT	GG	TT
Control_345	CT	AA	GG	TT	GG	TT
Control_346	TT	AT	GG	TT	GG	TT
Control_347	CT	AA	GG	TT	GG	TT
Control_348	TT	AT	GG	GT	GA	TT
Control_349	TT	AT	GG	TT	GG	TT
Control_350	TT	AT	GG	TT	GG	TT
Control_351	CT	AA	GG	TT	GG	TT
Control_352	CT	AT	GG	TT	GG	TT
Control_353	TT	AT	GG	GT	GA	TT
Control_354	TT	AT	GG	TT	GG	TT
Control_355	TT	AT	GG	GT	GA	TT
Control_356	TT	TT	GG	GT	GA	TT
Control_357	TT	AA	GG	GT	GG	AT
Control_358	CC	AA	GG	GT	GA	TT
Control_359	TT	AT	GG	TT	GG	TT
Control_360	TT	AT	GG	TT	GG	TT
Control_361	CT	AT	GG	TT	GG	TT
Control_362	TT	TT	GG	TT	GG	TT
Control_363	TT	AT	GG	GG	AA	TT
Control_364	TT	AT	GG	GT	GA	TT
Control_365	TT	TT	GG	TT	GG	TT
Control_366	TT	AA	GG	GG	GG	AT
Control_367	CT	AT	GG	TT	GG	TT
Control_368	TT	AT	GG	TT	GG	TT
Control_369	TT	AA	GG	TT	GG	TT
Control_370	TT	AA	GG	TT	GG	TT
Control_371	CT	AA	GG	TT	GG	TT
Control_372	TT	AT	GG	TT	GG	AT
Control_373	CT	AA	GG	TT	GG	TT
Control_374	TT	AA	GG	TT	GG	TT
Control_375	CT	AA	GG	TT	GG	TT
Control_376	TT	AT	GG	GT	GG	AT
Control_377	TT	TT	GG	GT	GA	TT
Control_378	TT	TT	GG	GG	AA	TT
Control_379	TT	TT	GG	GT	GG	AT
Control_380	CT	AT	GG	TT	GG	TT
Control_381	TT	AT	GG	GT	GA	TT
Control_382	TT	TT	GG	TT	GG	TT
Control_383	TT	AT	GG	GT	GA	TT
Control_384	TT	TT	GG	TT	GG	TT
Control_385	TT	AA	GG	TT	GG	TT
Control_386	TT	AA	GG	GT	GG	AT
Control_387	TT	AT	GG	GT	GA	TT
Control_388	TT	TT	GG	GT	GA	TT
Control_389	TT	AT	GG	GG	GA	AT
Control_390	TT	AA	GG	TT	GG	TT
Control_391	TT	AT	GG	TT	GG	TT
Control_392	TT	AT	GG	GT	GG	AT
Control_393	TT	TT	GG	TT	GG	TT
Control_394	TT	TT	GG	TT	GG	TT
Control_395	TT	AT	GG	GT	GG	AT
Control_396	TT	AT	GG	GT	GG	TT
Control_397	TT	AA	GG	TT	GG	TT
Control_398	TT	AT	GG	TT	GG	TT
Control_399	CT	AT	GG	TT	GG	TT
Control_400	TT	AT	GG	TT	GG	TT
Control_401	TT	AA	GG	TT	GG	TT
Control_402	TT	TT	GG	TT	GG	TT
Control_403	TT	AT	GG	GT	GG	AT
Control_404	TT	AT	GG	GT	GA	TT
Control_405	TT	AA	GG	GT	GG	AT
Control_406	TT	AT	GG	GT	GG	AT
Control_407	TT	AT	GG	GT	GA	TT
Control_408	TT	AT	GG	TT	GG	TT
Control_409	TT	AT	GG	TT	GG	TT
Control_410	TT	AT	GG	TT	GG	TT
Control_411	TT	TT	GG	TT	GG	TT
Control_412	CT	AA	GG	TT	GG	TT
Control_413	TT	AT	GG	TT	GG	TT
Control_414	TT	AA	GG	GT	GA	AT
Control_415	CT	AT	GG	TT	GG	AT
Control_416	TT	TT	GG	TT	GG	TT
Control_417	TT	AT	GG	GT	GA	TT
Control_418	TT	AA	GG	GT	GA	TT
Control_419	CT	AT	GG	GT	GA	TT
Control_420	TT	AT	GG	GT	GG	AT
Control_421	TT	AT	GG	TT	GG	TT
Control_422	CT	AA	GG	TT	GG	TT
Control_423	TT	AA	GG	GT	GA	TT
Control_424	TT	AT	GG	GT	GG	AT
Control_425	TT	AT	GG	TT	GG	TT
Control_426	CT	AT	GG	GT	GG	AT
Control_427	TT	AT	GG	GT	GG	AT
Control_428	TT	AA	GG	GT	GA	TT
Control_429	TT	AT	GG	GT	GA	TT
Control_430	TT	AA	GG	TT	GG	TT
Control_431	TT	AT	GG	GT	GG	AT
Control_432	TT	AA	GG	TT	GG	TT
Control_433	CT	AA	GG	TT	GG	TT
Control_434	CT	AT	GA	TT	GG	TT
Control_435	TT	AT	GG	TT	GG	TT
Control_436	CT	AT	GG	GT	GG	AT
Control_437	TT	TT	GG	TT	GG	TT
Control_438	TT	AT	GG	TT	GG	TT
Control_439	TT	TT	GG	TT	GG	TT
Control_440	TT	TT	GG	TT	GG	TT
Control_441	TT	AT	GG	GT	GG	AT
Control_442	TT	AA	GG	GG	AA	TT
Control_443	TT	TT	GG	TT	GG	TT
Control_444	TT	AA	GG	TT	GG	TT
Control_445	CT	AA	GG	GT	GG	AT
Control_446	CT	AT	GG	GT	GA	TT
Control_447	TT	TT	GG	TT	GG	TT
Control_448	TT	AT	GG	TT	GG	TT
Control_449	TT	TT	GG	TT	GG	TT
Control_450	CT	AA	GG	GT	GG	TT
Control_451	TT	AT	GG	GG	GA	AT
Control_452	TT	AT	GG	TT	GG	TT
Control_453	TT	AT	GG	GT	GA	TT
Control_454	CT	AA	GG	GT	GA	TT
Control_455	TT	TT	GG	TT	GG	TT
Control_456	TT	TT	GG	TT	GG	TT
Control_457	TT	AA	GG	GG	AA	TT
Control_458	TT	AA	GG	TT	GG	TT
Control_459	TT	AA	GG	TT	GG	TT
Control_460	TT	AT	GG	GT	GG	TT
Control_461	TT	TT	GG	TT	GG	TT
Control_462	CT	AA	GG	GT	GA	TT
Control_463	TT	AT	GG	TT	GG	TT
Control_464	TT	AT	GG	GT	GG	AT
Control_465	CT	AA	GG	GT	GG	AT
Control_466	CT	AA	GG	GT	GA	TT
Control_467	TT	AA	GG	TT	GG	TT
Control_468	TT	AT	GG	GG	GA	AT
Control_469	TT	AT	GG	GT	GG	AT
Control_470	TT	TT	GG	TT	GG	TT
Control_471	TT	AT	GG	TT	GG	TT
Control_472	CT	AT	GG	TT	GG	TT
Control_473	TT	AT	GG	TT	GG	TT
Control_474	TT	TT	GG	TT	GG	TT
Control_475	TT	AT	GG	TT	GG	TT
Control_476	CT	AT	GG	TT	GG	TT
Control_477	CT	AA	GG	TT	GG	TT
Control_478	TT	AT	GG	GT	GA	TT
Control_479	TT	AT	GG	GT	GA	TT
Control_480	TT	TT	GG	TT	GG	TT
Control_481	CT	AA	GG	TT	GG	TT
Control_482	CT	AT	GG	TT	GG	TT
Control_483	TT	AA	GG	GT	GG	AT
Control_484	CT	AT	GG	TT	GG	TT
Control_485	TT	AA	GG	TT	GG	TT
Control_486	TT	AT	GG	TT	GG	TT
Control_487	TT	TT	GG	GT	GA	TT
Control_488	CT	AT	GG	TT	GG	TT
Control_489	TT	AT	GG	TT	GG	TT
Control_490	CT	AA	GG	TT	GG	TT
Control_491	CT	AT	GG	GG	GA	AT
Control_492	CC	AA	GG	TT	GG	TT
Control_493	TT	AT	GG	TT	GG	TT
Control_494	CC	AA	GG	TT	GG	TT
Control_495	TT	AT	GG	GT	GA	TT
Control_496	TT	AT	GG	GT	GA	AT
Control_497	TT	TT	GG	TT	GG	TT
Control_498	TT	AT	GG	GT	GG	AT
Control_499	TT	AT	GG	TT	GG	TT
Control_500	TT	AA	GG	GT	GA	TT
Control_501	CT	AA	GG	TT	GG	TT
Control_502	TT	TT	GG	TT	GG	TT
Control_503	CT	AT	GG	GT	GG	AT
Control_504	CT	AA	GG	GT	GG	AT
Control_505	TT	AA	GG	GG	GA	AT
Control_506	TT	AT	GG	GT	GA	TT
Control_507	TT	TT	GG	GG	AA	TT
Control_508	TT	TT	GG	TT	GG	TT
Control_509	TT	TT	GG	GT	GA	TT
Control_510	TT	AT	GG	TT	GG	TT
Control_511	CT	AT	GG	TT	GG	TT
Control_512	TT	AT	GG	TT	GG	TT
Control_513	TT	AT	GG	TT	GG	TT
Control_514	TT	AA	GG	GT	GA	TT
Control_515	CT	AT	GG	TT	GG	TT
Control_516	TT	TT	GG	GT	GA	TT
Control_517	TT	TT	GG	TT	GG	TT
Control_518	CC	AA	GG	GT	GG	AT
Control_519	CT	AA	GG	GT	GG	AT
Control_520	TT	AT	GG	GG	GG	AA
Control_521	TT	AT	GG	GT	GA	TT
Control_522	TT	AA	GG	TT	GG	TT
Control_523	TT	AA	GG	TT	GG	TT
Control_524	TT	AA	GG	GG	GA	AT
Control_525	TT	AT	GG	TT	GG	TT
Control_526	CT	AT	GG	GT	GA	TT
Control_527	TT	AT	GG	GT	GG	AT
Control_528	TT	TT	GG	TT	GG	TT
Control_529	TT	AA	GG	TT	GG	TT
Control_530	TT	TT	GG	TT	GG	TT
Control_531	TT	AA	GG	TT	GG	TT
Control_532	TT	AT	GG	TT	GG	TT
Control_533	CT	AA	GG	TT	GG	TT
Control_534	TT	AA	GG	TT	GG	TT
Control_535	TT	AT	GG	TT	GG	TT
Control_536	TT	AA	GG	TT	GG	TT
Control_537	CT	TT	GA	GT	GA	TT
Control_538	TT	TT	GG	GT	GG	AT
Control_539	TT	TT	GG	GT	GA	TT
Control_540	TT	AT	GG	GT	GA	TT
Control_541	TT	AT	GG	TT	GG	TT
Control_542	TT	AA	GG	TT	GG	TT
Control_543	TT	AT	GG	GT	GA	TT
Control_544	TT	TT	GG	GT	GA	TT
Control_545	TT	AT	GG	TT	GG	TT
Control_546	CC	AA	GG	GT	GG	AT
Control_547	CC	AA	GG	GG	GA	AT
Control_548	TT	AA	GG	GG	GG	TT
Control_549	TT	AT	GG	TT	GG	TT
Control_550	TT	TT	GG	GT	GG	AT
Control_551	TT	AT	GG	TT	GG	TT
Control_552	TT	TT	GG	TT	GG	TT
Control_553	TT	TT	GG	TT	GG	TT
Control_554	TT	TT	GG	TT	GG	TT
Control_555	TT	TT	GG	TT	GG	TT
Control_556	CT	AA	GG	TT	GG	TT
Control_557	CT	AA	GG	TT	GG	TT
Control_558	CT	AA	GG	TT	GG	TT
Control_559	CT	AT	GG	TT	GG	TT
Control_560	TT	AT	GG	GT	GA	TT
Control_561	TT	AT	GG	TT	GG	TT
Control_562	CT	AA	GG	TT	GG	TT
Control_563	CC	AA	GG	TT	GG	TT
Control_564	CT	AA	GG	TT	GG	TT
Control_565	CT	AT	GG	TT	GG	AT
Control_566	CT	AT	GG	GT	GG	AT
Control_567	TT	AA	GG	TT	GG	TT
Control_568	TT	TT	GG	TT	GG	TT
Control_569	CT	AT	GG	TT	GG	TT
Control_570	TT	AT	GG	TT	GG	TT
Control_571	CC	AA	GA	TT	GG	TT
Control_572	TT	TT	GG	TT	GA	TT
Control_573	TT	AT	GG	TT	GG	TT
Control_574	TT	AT	GG	TT	GG	TT
Control_575	TT	AT	GG	TT	GG	TT
Control_576	TT	TT	GG	TT	GG	TT
Control_577	TT	AT	GG	GG	GA	AT
Control_578	TT	AT	GG	TT	GG	TT
Control_579	TT	AT	GG	TT	GG	TT
Control_580	TT	TT	GG	TT	GG	TT
